# Supplementary material for: Automated prediction of emphysema visual score using homology-based quantification of low-attenuation lung region
Source: PLoS One. 2017 May 25;12(5):e0178217. doi: 10.1371/journal.pone.0178217 (PMC5444793; doi:10.1371/journal.pone.0178217)
Supplement: S1 Table — (XLS) [file pone.0178217.s001.xls]

## Sheet: ALL
threshold (HU)	LAA%	nb0	nb1
-1000	0.409849	0.432133	-0.170216
-995	0.469894	0.48446	-0.164559
-990	0.493036	0.510354	-0.13582
-985	0.504878	0.522475	-0.142741
-980	0.510883	0.518726	-0.125489
-975	0.516484	0.516567	-0.0990917
-970	0.520735	0.517047	-0.0494833
-965	0.520678	0.51665	-0.00779591
-960	0.532949	0.525223	0.0248667
-955	0.54874	0.540095	0.00529932
-950	0.566696	0.55217	0.149394
-945	0.579793	0.56952	0.245123
-940	0.58354	0.586517	0.29239
-935	0.596421	0.609599	0.361389
-930	0.608107	0.628278	0.372807
-925	0.62217	0.636259	0.457863
-920	0.631584	0.643473	0.507519
-915	0.6447	0.635677	0.459403
-910	0.654479	0.629166	0.51945
-905	0.663007	0.622293	0.569274
-900	0.671349	0.616446	0.631943
-895	0.683065	0.602109	0.659488
-890	0.691944	0.582339	0.671962
-885	0.692251	0.553682	0.695846
-880	0.697495	0.514685	0.693146
-875	0.704059	0.472895	0.715749
-870	0.703548	0.415279	0.706194
-865	0.699527	0.351312	0.690352
-860	0.69931	0.276056	0.691473
-855	0.692632	0.187555	0.67351
-850	0.689011	0.0949609	0.654365
-845	0.68771	-0.0151175	0.616606
-840	0.681809	-0.129232	0.593589
-835	0.675027	-0.250094	0.57469
-830	0.661502	-0.345478	0.553342
-825	0.649975	-0.436524	0.536478
-820	0.638802	-0.498253	0.504233
-815	0.627464	-0.536452	0.467142
-810	0.617826	-0.560236	0.442573
-805	0.608038	-0.563203	0.391546
-800	0.599976	-0.552471	0.333077
-795	0.592087	-0.544804	0.275246
-790	0.581095	-0.531351	0.223537
-785	0.573882	-0.527293	0.136006
-780	0.568573	-0.51701	0.0430543
-775	0.554814	-0.507605	-0.0658556
-770	0.547854	-0.495614	-0.148118
-765	0.541423	-0.482657	-0.217604
-760	0.537068	-0.460218	-0.277527
-755	0.530686	-0.459161	-0.320525
-750	0.52154	-0.4587	-0.355628
-745	0.511198	-0.442634	-0.396643
-740	0.507584	-0.439529	-0.406146
-735	0.501007	-0.432884	-0.42223
-730	0.4988	-0.426425	-0.426977
-725	0.492971	-0.442509	-0.432044
-720	0.489515	-0.441586	-0.43902
-715	0.487309	-0.418125	-0.438373
-710	0.479633	-0.405879	-0.435851
-705	0.482225	-0.414223	-0.442315
